# Supplementary material for: A Test to Distinguish Monotone Homogeneity from Monotone Multifactor Models
Source: Psychometrika. 2023 Mar 18;88(2):387–412. doi: 10.1007/s11336-023-09905-w (PMC10188426; doi:10.1007/s11336-023-09905-w)
Supplement: Supplementary file 1 — (xlsx 78 KB) [file 11336_2023_9905_MOESM1_ESM.xlsx]

## Sheet: Blad1
X1	X2	X3	X4	X5	X6	X7	X8	X9	X10				S = X2+X3+X4+X5-X6-X7-X8-X9	p	X1 * p	X10 * p	X1 * X10 * p			Conditional product sums
0	0	0	0	0	0	0	0	0	0				0	0.00912755	0	0	0		Score group s	p	X1*p	X10*p	X1*X10*p
0	0	0	0	0	0	0	0	0	1				0	0.00344474	0	0.00344474	0		4	0.0173171	0.0125723	0.00474478	0.00344474
0	0	0	0	0	0	0	0	1	0				-1	0.00344474	0	0	0		-4	0.0173171	0.00474478	0.0125723	0.00344474
0	0	0	0	0	0	0	0	1	1				-1	0.00214179	0	0.00214179	0
0	0	0	0	0	0	0	1	0	0				-1	0.00344474	0	0	0		Combined	0.0346341	0.0173171	0.0173171	0.00688947
0	0	0	0	0	0	0	1	0	1				-1	0.00214179	0	0.00214179	0
0	0	0	0	0	0	0	1	1	0				-2	0.00214179	0	0	0
0	0	0	0	0	0	0	1	1	1				-2	0.00214179	0	0.00214179	0				Conditional expectations
0	0	0	0	0	0	1	0	0	0				-1	0.00344474	0	0	0				E(X1|S=4 or S=-4)	E(X10|S=4 or S = -4)	E(X1*X10|S=4 or S = -4)
0	0	0	0	0	0	1	0	0	1				-1	0.00214179	0	0.00214179	0				0.5	0.5	0.198922
0	0	0	0	0	0	1	0	1	0				-2	0.00214179	0	0	0
0	0	0	0	0	0	1	0	1	1				-2	0.00214179	0	0.00214179	0
0	0	0	0	0	0	1	1	0	0				-2	0.00214179	0	0	0				Conditional variance and covariance
0	0	0	0	0	0	1	1	0	1				-2	0.00214179	0	0.00214179	0				Var(X1|S=4 or S=-4)	Var(X10|S=4 or S=-4)	Cov(X1, X10|S=4 or S=-4)
0	0	0	0	0	0	1	1	1	0				-3	0.00214179	0	0	0				0.25	0.25	-0.0510785
0	0	0	0	0	0	1	1	1	1				-3	0.00344474	0	0.00344474	0
0	0	0	0	0	1	0	0	0	0				-1	0.00344474	0	0	0				Conditional correlation given S=4 or S=-4
0	0	0	0	0	1	0	0	0	1				-1	0.00214179	0	0.00214179	0				-0.204314
0	0	0	0	0	1	0	0	1	0				-2	0.00214179	0	0	0
0	0	0	0	0	1	0	0	1	1				-2	0.00214179	0	0.00214179	0
0	0	0	0	0	1	0	1	0	0				-2	0.00214179	0	0	0
0	0	0	0	0	1	0	1	0	1				-2	0.00214179	0	0.00214179	0
0	0	0	0	0	1	0	1	1	0				-3	0.00214179	0	0	0
0	0	0	0	0	1	0	1	1	1				-3	0.00344474	0	0.00344474	0
0	0	0	0	0	1	1	0	0	0				-2	0.00214179	0	0	0
0	0	0	0	0	1	1	0	0	1				-2	0.00214179	0	0.00214179	0
0	0	0	0	0	1	1	0	1	0				-3	0.00214179	0	0	0
0	0	0	0	0	1	1	0	1	1				-3	0.00344474	0	0.00344474	0
0	0	0	0	0	1	1	1	0	0				-3	0.00214179	0	0	0
0	0	0	0	0	1	1	1	0	1				-3	0.00344474	0	0.00344474	0
0	0	0	0	0	1	1	1	1	0				-4	0.00344474	0	0	0
0	0	0	0	0	1	1	1	1	1				-4	0.00912755	0	0.00912755	0
0	0	0	0	1	0	0	0	0	0				1	0.00344474	0	0	0
0	0	0	0	1	0	0	0	0	1				1	0.00130004	0	0.00130004	0
0	0	0	0	1	0	0	0	1	0				0	0.00130004	0	0	0
0	0	0	0	1	0	0	0	1	1				0	0.00080831	0	0.00080831	0
0	0	0	0	1	0	0	1	0	0				0	0.00130004	0	0	0
0	0	0	0	1	0	0	1	0	1				0	0.00080831	0	0.00080831	0
0	0	0	0	1	0	0	1	1	0				-1	0.00080831	0	0	0
0	0	0	0	1	0	0	1	1	1				-1	0.00080831	0	0.00080831	0
0	0	0	0	1	0	1	0	0	0				0	0.00130004	0	0	0
0	0	0	0	1	0	1	0	0	1				0	0.00080831	0	0.00080831	0
0	0	0	0	1	0	1	0	1	0				-1	0.00080831	0	0	0
0	0	0	0	1	0	1	0	1	1				-1	0.00080831	0	0.00080831	0
0	0	0	0	1	0	1	1	0	0				-1	0.00080831	0	0	0
0	0	0	0	1	0	1	1	0	1				-1	0.00080831	0	0.00080831	0
0	0	0	0	1	0	1	1	1	0				-2	0.00080831	0	0	0
0	0	0	0	1	0	1	1	1	1				-2	0.00130004	0	0.00130004	0
0	0	0	0	1	1	0	0	0	0				0	0.00130004	0	0	0
0	0	0	0	1	1	0	0	0	1				0	0.00080831	0	0.00080831	0
0	0	0	0	1	1	0	0	1	0				-1	0.00080831	0	0	0
0	0	0	0	1	1	0	0	1	1				-1	0.00080831	0	0.00080831	0
0	0	0	0	1	1	0	1	0	0				-1	0.00080831	0	0	0
0	0	0	0	1	1	0	1	0	1				-1	0.00080831	0	0.00080831	0
0	0	0	0	1	1	0	1	1	0				-2	0.00080831	0	0	0
0	0	0	0	1	1	0	1	1	1				-2	0.00130004	0	0.00130004	0
0	0	0	0	1	1	1	0	0	0				-1	0.00080831	0	0	0
0	0	0	0	1	1	1	0	0	1				-1	0.00080831	0	0.00080831	0
0	0	0	0	1	1	1	0	1	0				-2	0.00080831	0	0	0
0	0	0	0	1	1	1	0	1	1				-2	0.00130004	0	0.00130004	0
0	0	0	0	1	1	1	1	0	0				-2	0.00080831	0	0	0
0	0	0	0	1	1	1	1	0	1				-2	0.00130004	0	0.00130004	0
0	0	0	0	1	1	1	1	1	0				-3	0.00130004	0	0	0
0	0	0	0	1	1	1	1	1	1				-3	0.00344474	0	0.00344474	0
0	0	0	1	0	0	0	0	0	0				1	0.00344474	0	0	0
0	0	0	1	0	0	0	0	0	1				1	0.00130004	0	0.00130004	0
0	0	0	1	0	0	0	0	1	0				0	0.00130004	0	0	0
0	0	0	1	0	0	0	0	1	1				0	0.00080831	0	0.00080831	0
0	0	0	1	0	0	0	1	0	0				0	0.00130004	0	0	0
0	0	0	1	0	0	0	1	0	1				0	0.00080831	0	0.00080831	0
0	0	0	1	0	0	0	1	1	0				-1	0.00080831	0	0	0
0	0	0	1	0	0	0	1	1	1				-1	0.00080831	0	0.00080831	0
0	0	0	1	0	0	1	0	0	0				0	0.00130004	0	0	0
0	0	0	1	0	0	1	0	0	1				0	0.00080831	0	0.00080831	0
0	0	0	1	0	0	1	0	1	0				-1	0.00080831	0	0	0
0	0	0	1	0	0	1	0	1	1				-1	0.00080831	0	0.00080831	0
0	0	0	1	0	0	1	1	0	0				-1	0.00080831	0	0	0
0	0	0	1	0	0	1	1	0	1				-1	0.00080831	0	0.00080831	0
0	0	0	1	0	0	1	1	1	0				-2	0.00080831	0	0	0
0	0	0	1	0	0	1	1	1	1				-2	0.00130004	0	0.00130004	0
0	0	0	1	0	1	0	0	0	0				0	0.00130004	0	0	0
0	0	0	1	0	1	0	0	0	1				0	0.00080831	0	0.00080831	0
0	0	0	1	0	1	0	0	1	0				-1	0.00080831	0	0	0
0	0	0	1	0	1	0	0	1	1				-1	0.00080831	0	0.00080831	0
0	0	0	1	0	1	0	1	0	0				-1	0.00080831	0	0	0
0	0	0	1	0	1	0	1	0	1				-1	0.00080831	0	0.00080831	0
0	0	0	1	0	1	0	1	1	0				-2	0.00080831	0	0	0
0	0	0	1	0	1	0	1	1	1				-2	0.00130004	0	0.00130004	0
0	0	0	1	0	1	1	0	0	0				-1	0.00080831	0	0	0
0	0	0	1	0	1	1	0	0	1				-1	0.00080831	0	0.00080831	0
0	0	0	1	0	1	1	0	1	0				-2	0.00080831	0	0	0
0	0	0	1	0	1	1	0	1	1				-2	0.00130004	0	0.00130004	0
0	0	0	1	0	1	1	1	0	0				-2	0.00080831	0	0	0
0	0	0	1	0	1	1	1	0	1				-2	0.00130004	0	0.00130004	0
0	0	0	1	0	1	1	1	1	0				-3	0.00130004	0	0	0
0	0	0	1	0	1	1	1	1	1				-3	0.00344474	0	0.00344474	0
0	0	0	1	1	0	0	0	0	0				2	0.00214179	0	0	0
0	0	0	1	1	0	0	0	0	1				2	0.00080831	0	0.00080831	0
0	0	0	1	1	0	0	0	1	0				1	0.00080831	0	0	0
0	0	0	1	1	0	0	0	1	1				1	0.000502572	0	0.000502572	0
0	0	0	1	1	0	0	1	0	0				1	0.00080831	0	0	0
0	0	0	1	1	0	0	1	0	1				1	0.000502572	0	0.000502572	0
0	0	0	1	1	0	0	1	1	0				0	0.000502572	0	0	0
0	0	0	1	1	0	0	1	1	1				0	0.000502572	0	0.000502572	0
0	0	0	1	1	0	1	0	0	0				1	0.00080831	0	0	0
0	0	0	1	1	0	1	0	0	1				1	0.000502572	0	0.000502572	0
0	0	0	1	1	0	1	0	1	0				0	0.000502572	0	0	0
0	0	0	1	1	0	1	0	1	1				0	0.000502572	0	0.000502572	0
0	0	0	1	1	0	1	1	0	0				0	0.000502572	0	0	0
0	0	0	1	1	0	1	1	0	1				0	0.000502572	0	0.000502572	0
0	0	0	1	1	0	1	1	1	0				-1	0.000502572	0	0	0
0	0	0	1	1	0	1	1	1	1				-1	0.00080831	0	0.00080831	0
0	0	0	1	1	1	0	0	0	0				1	0.00080831	0	0	0
0	0	0	1	1	1	0	0	0	1				1	0.000502572	0	0.000502572	0
0	0	0	1	1	1	0	0	1	0				0	0.000502572	0	0	0
0	0	0	1	1	1	0	0	1	1				0	0.000502572	0	0.000502572	0
0	0	0	1	1	1	0	1	0	0				0	0.000502572	0	0	0
0	0	0	1	1	1	0	1	0	1				0	0.000502572	0	0.000502572	0
0	0	0	1	1	1	0	1	1	0				-1	0.000502572	0	0	0
0	0	0	1	1	1	0	1	1	1				-1	0.00080831	0	0.00080831	0
0	0	0	1	1	1	1	0	0	0				0	0.000502572	0	0	0
0	0	0	1	1	1	1	0	0	1				0	0.000502572	0	0.000502572	0
0	0	0	1	1	1	1	0	1	0				-1	0.000502572	0	0	0
0	0	0	1	1	1	1	0	1	1				-1	0.00080831	0	0.00080831	0
0	0	0	1	1	1	1	1	0	0				-1	0.000502572	0	0	0
0	0	0	1	1	1	1	1	0	1				-1	0.00080831	0	0.00080831	0
0	0	0	1	1	1	1	1	1	0				-2	0.00080831	0	0	0
0	0	0	1	1	1	1	1	1	1				-2	0.00214179	0	0.00214179	0
0	0	1	0	0	0	0	0	0	0				1	0.00344474	0	0	0
0	0	1	0	0	0	0	0	0	1				1	0.00130004	0	0.00130004	0
0	0	1	0	0	0	0	0	1	0				0	0.00130004	0	0	0
0	0	1	0	0	0	0	0	1	1				0	0.00080831	0	0.00080831	0
0	0	1	0	0	0	0	1	0	0				0	0.00130004	0	0	0
0	0	1	0	0	0	0	1	0	1				0	0.00080831	0	0.00080831	0
0	0	1	0	0	0	0	1	1	0				-1	0.00080831	0	0	0
0	0	1	0	0	0	0	1	1	1				-1	0.00080831	0	0.00080831	0
0	0	1	0	0	0	1	0	0	0				0	0.00130004	0	0	0
0	0	1	0	0	0	1	0	0	1				0	0.00080831	0	0.00080831	0
0	0	1	0	0	0	1	0	1	0				-1	0.00080831	0	0	0
0	0	1	0	0	0	1	0	1	1				-1	0.00080831	0	0.00080831	0
0	0	1	0	0	0	1	1	0	0				-1	0.00080831	0	0	0
0	0	1	0	0	0	1	1	0	1				-1	0.00080831	0	0.00080831	0
0	0	1	0	0	0	1	1	1	0				-2	0.00080831	0	0	0
0	0	1	0	0	0	1	1	1	1				-2	0.00130004	0	0.00130004	0
0	0	1	0	0	1	0	0	0	0				0	0.00130004	0	0	0
0	0	1	0	0	1	0	0	0	1				0	0.00080831	0	0.00080831	0
0	0	1	0	0	1	0	0	1	0				-1	0.00080831	0	0	0
0	0	1	0	0	1	0	0	1	1				-1	0.00080831	0	0.00080831	0
0	0	1	0	0	1	0	1	0	0				-1	0.00080831	0	0	0
0	0	1	0	0	1	0	1	0	1				-1	0.00080831	0	0.00080831	0
0	0	1	0	0	1	0	1	1	0				-2	0.00080831	0	0	0
0	0	1	0	0	1	0	1	1	1				-2	0.00130004	0	0.00130004	0
0	0	1	0	0	1	1	0	0	0				-1	0.00080831	0	0	0
0	0	1	0	0	1	1	0	0	1				-1	0.00080831	0	0.00080831	0
0	0	1	0	0	1	1	0	1	0				-2	0.00080831	0	0	0
0	0	1	0	0	1	1	0	1	1				-2	0.00130004	0	0.00130004	0
0	0	1	0	0	1	1	1	0	0				-2	0.00080831	0	0	0
0	0	1	0	0	1	1	1	0	1				-2	0.00130004	0	0.00130004	0
0	0	1	0	0	1	1	1	1	0				-3	0.00130004	0	0	0
0	0	1	0	0	1	1	1	1	1				-3	0.00344474	0	0.00344474	0
0	0	1	0	1	0	0	0	0	0				2	0.00214179	0	0	0
0	0	1	0	1	0	0	0	0	1				2	0.00080831	0	0.00080831	0
0	0	1	0	1	0	0	0	1	0				1	0.00080831	0	0	0
0	0	1	0	1	0	0	0	1	1				1	0.000502572	0	0.000502572	0
0	0	1	0	1	0	0	1	0	0				1	0.00080831	0	0	0
0	0	1	0	1	0	0	1	0	1				1	0.000502572	0	0.000502572	0
0	0	1	0	1	0	0	1	1	0				0	0.000502572	0	0	0
0	0	1	0	1	0	0	1	1	1				0	0.000502572	0	0.000502572	0
0	0	1	0	1	0	1	0	0	0				1	0.00080831	0	0	0
0	0	1	0	1	0	1	0	0	1				1	0.000502572	0	0.000502572	0
0	0	1	0	1	0	1	0	1	0				0	0.000502572	0	0	0
0	0	1	0	1	0	1	0	1	1				0	0.000502572	0	0.000502572	0
0	0	1	0	1	0	1	1	0	0				0	0.000502572	0	0	0
0	0	1	0	1	0	1	1	0	1				0	0.000502572	0	0.000502572	0
0	0	1	0	1	0	1	1	1	0				-1	0.000502572	0	0	0
0	0	1	0	1	0	1	1	1	1				-1	0.00080831	0	0.00080831	0
0	0	1	0	1	1	0	0	0	0				1	0.00080831	0	0	0
0	0	1	0	1	1	0	0	0	1				1	0.000502572	0	0.000502572	0
0	0	1	0	1	1	0	0	1	0				0	0.000502572	0	0	0
0	0	1	0	1	1	0	0	1	1				0	0.000502572	0	0.000502572	0
0	0	1	0	1	1	0	1	0	0				0	0.000502572	0	0	0
0	0	1	0	1	1	0	1	0	1				0	0.000502572	0	0.000502572	0
0	0	1	0	1	1	0	1	1	0				-1	0.000502572	0	0	0
0	0	1	0	1	1	0	1	1	1				-1	0.00080831	0	0.00080831	0
0	0	1	0	1	1	1	0	0	0				0	0.000502572	0	0	0
0	0	1	0	1	1	1	0	0	1				0	0.000502572	0	0.000502572	0
0	0	1	0	1	1	1	0	1	0				-1	0.000502572	0	0	0
0	0	1	0	1	1	1	0	1	1				-1	0.00080831	0	0.00080831	0
0	0	1	0	1	1	1	1	0	0				-1	0.000502572	0	0	0
0	0	1	0	1	1	1	1	0	1				-1	0.00080831	0	0.00080831	0
0	0	1	0	1	1	1	1	1	0				-2	0.00080831	0	0	0
0	0	1	0	1	1	1	1	1	1				-2	0.00214179	0	0.00214179	0
0	0	1	1	0	0	0	0	0	0				2	0.00214179	0	0	0
0	0	1	1	0	0	0	0	0	1				2	0.00080831	0	0.00080831	0
0	0	1	1	0	0	0	0	1	0				1	0.00080831	0	0	0
0	0	1	1	0	0	0	0	1	1				1	0.000502572	0	0.000502572	0
0	0	1	1	0	0	0	1	0	0				1	0.00080831	0	0	0
0	0	1	1	0	0	0	1	0	1				1	0.000502572	0	0.000502572	0
0	0	1	1	0	0	0	1	1	0				0	0.000502572	0	0	0
0	0	1	1	0	0	0	1	1	1				0	0.000502572	0	0.000502572	0
0	0	1	1	0	0	1	0	0	0				1	0.00080831	0	0	0
0	0	1	1	0	0	1	0	0	1				1	0.000502572	0	0.000502572	0
0	0	1	1	0	0	1	0	1	0				0	0.000502572	0	0	0
0	0	1	1	0	0	1	0	1	1				0	0.000502572	0	0.000502572	0
0	0	1	1	0	0	1	1	0	0				0	0.000502572	0	0	0
0	0	1	1	0	0	1	1	0	1				0	0.000502572	0	0.000502572	0
0	0	1	1	0	0	1	1	1	0				-1	0.000502572	0	0	0
0	0	1	1	0	0	1	1	1	1				-1	0.00080831	0	0.00080831	0
0	0	1	1	0	1	0	0	0	0				1	0.00080831	0	0	0
0	0	1	1	0	1	0	0	0	1				1	0.000502572	0	0.000502572	0
0	0	1	1	0	1	0	0	1	0				0	0.000502572	0	0	0
0	0	1	1	0	1	0	0	1	1				0	0.000502572	0	0.000502572	0
0	0	1	1	0	1	0	1	0	0				0	0.000502572	0	0	0
0	0	1	1	0	1	0	1	0	1				0	0.000502572	0	0.000502572	0
0	0	1	1	0	1	0	1	1	0				-1	0.000502572	0	0	0
0	0	1	1	0	1	0	1	1	1				-1	0.00080831	0	0.00080831	0
0	0	1	1	0	1	1	0	0	0				0	0.000502572	0	0	0
0	0	1	1	0	1	1	0	0	1				0	0.000502572	0	0.000502572	0
0	0	1	1	0	1	1	0	1	0				-1	0.000502572	0	0	0
0	0	1	1	0	1	1	0	1	1				-1	0.00080831	0	0.00080831	0
0	0	1	1	0	1	1	1	0	0				-1	0.000502572	0	0	0
0	0	1	1	0	1	1	1	0	1				-1	0.00080831	0	0.00080831	0
0	0	1	1	0	1	1	1	1	0				-2	0.00080831	0	0	0
0	0	1	1	0	1	1	1	1	1				-2	0.00214179	0	0.00214179	0
0	0	1	1	1	0	0	0	0	0				3	0.00214179	0	0	0
0	0	1	1	1	0	0	0	0	1				3	0.00080831	0	0.00080831	0
0	0	1	1	1	0	0	0	1	0				2	0.00080831	0	0	0
0	0	1	1	1	0	0	0	1	1				2	0.000502572	0	0.000502572	0
0	0	1	1	1	0	0	1	0	0				2	0.00080831	0	0	0
0	0	1	1	1	0	0	1	0	1				2	0.000502572	0	0.000502572	0
0	0	1	1	1	0	0	1	1	0				1	0.000502572	0	0	0
0	0	1	1	1	0	0	1	1	1				1	0.000502572	0	0.000502572	0
0	0	1	1	1	0	1	0	0	0				2	0.00080831	0	0	0
0	0	1	1	1	0	1	0	0	1				2	0.000502572	0	0.000502572	0
0	0	1	1	1	0	1	0	1	0				1	0.000502572	0	0	0
0	0	1	1	1	0	1	0	1	1				1	0.000502572	0	0.000502572	0
0	0	1	1	1	0	1	1	0	0				1	0.000502572	0	0	0
0	0	1	1	1	0	1	1	0	1				1	0.000502572	0	0.000502572	0
0	0	1	1	1	0	1	1	1	0				0	0.000502572	0	0	0
0	0	1	1	1	0	1	1	1	1				0	0.00080831	0	0.00080831	0
0	0	1	1	1	1	0	0	0	0				2	0.00080831	0	0	0
0	0	1	1	1	1	0	0	0	1				2	0.000502572	0	0.000502572	0
0	0	1	1	1	1	0	0	1	0				1	0.000502572	0	0	0
0	0	1	1	1	1	0	0	1	1				1	0.000502572	0	0.000502572	0
0	0	1	1	1	1	0	1	0	0				1	0.000502572	0	0	0
0	0	1	1	1	1	0	1	0	1				1	0.000502572	0	0.000502572	0
0	0	1	1	1	1	0	1	1	0				0	0.000502572	0	0	0
0	0	1	1	1	1	0	1	1	1				0	0.00080831	0	0.00080831	0
0	0	1	1	1	1	1	0	0	0				1	0.000502572	0	0	0
0	0	1	1	1	1	1	0	0	1				1	0.000502572	0	0.000502572	0
0	0	1	1	1	1	1	0	1	0				0	0.000502572	0	0	0
0	0	1	1	1	1	1	0	1	1				0	0.00080831	0	0.00080831	0
0	0	1	1	1	1	1	1	0	0				0	0.000502572	0	0	0
0	0	1	1	1	1	1	1	0	1				0	0.00080831	0	0.00080831	0
0	0	1	1	1	1	1	1	1	0				-1	0.00080831	0	0	0
0	0	1	1	1	1	1	1	1	1				-1	0.00214179	0	0.00214179	0
0	1	0	0	0	0	0	0	0	0				1	0.00344474	0	0	0
0	1	0	0	0	0	0	0	0	1				1	0.00130004	0	0.00130004	0
0	1	0	0	0	0	0	0	1	0				0	0.00130004	0	0	0
0	1	0	0	0	0	0	0	1	1				0	0.00080831	0	0.00080831	0
0	1	0	0	0	0	0	1	0	0				0	0.00130004	0	0	0
0	1	0	0	0	0	0	1	0	1				0	0.00080831	0	0.00080831	0
0	1	0	0	0	0	0	1	1	0				-1	0.00080831	0	0	0
0	1	0	0	0	0	0	1	1	1				-1	0.00080831	0	0.00080831	0
0	1	0	0	0	0	1	0	0	0				0	0.00130004	0	0	0
0	1	0	0	0	0	1	0	0	1				0	0.00080831	0	0.00080831	0
0	1	0	0	0	0	1	0	1	0				-1	0.00080831	0	0	0
0	1	0	0	0	0	1	0	1	1				-1	0.00080831	0	0.00080831	0
0	1	0	0	0	0	1	1	0	0				-1	0.00080831	0	0	0
0	1	0	0	0	0	1	1	0	1				-1	0.00080831	0	0.00080831	0
0	1	0	0	0	0	1	1	1	0				-2	0.00080831	0	0	0
0	1	0	0	0	0	1	1	1	1				-2	0.00130004	0	0.00130004	0
0	1	0	0	0	1	0	0	0	0				0	0.00130004	0	0	0
0	1	0	0	0	1	0	0	0	1				0	0.00080831	0	0.00080831	0
0	1	0	0	0	1	0	0	1	0				-1	0.00080831	0	0	0
0	1	0	0	0	1	0	0	1	1				-1	0.00080831	0	0.00080831	0
0	1	0	0	0	1	0	1	0	0				-1	0.00080831	0	0	0
0	1	0	0	0	1	0	1	0	1				-1	0.00080831	0	0.00080831	0
0	1	0	0	0	1	0	1	1	0				-2	0.00080831	0	0	0
0	1	0	0	0	1	0	1	1	1				-2	0.00130004	0	0.00130004	0
0	1	0	0	0	1	1	0	0	0				-1	0.00080831	0	0	0
0	1	0	0	0	1	1	0	0	1				-1	0.00080831	0	0.00080831	0
0	1	0	0	0	1	1	0	1	0				-2	0.00080831	0	0	0
0	1	0	0	0	1	1	0	1	1				-2	0.00130004	0	0.00130004	0
0	1	0	0	0	1	1	1	0	0				-2	0.00080831	0	0	0
0	1	0	0	0	1	1	1	0	1				-2	0.00130004	0	0.00130004	0
0	1	0	0	0	1	1	1	1	0				-3	0.00130004	0	0	0
0	1	0	0	0	1	1	1	1	1				-3	0.00344474	0	0.00344474	0
0	1	0	0	1	0	0	0	0	0				2	0.00214179	0	0	0
0	1	0	0	1	0	0	0	0	1				2	0.00080831	0	0.00080831	0
0	1	0	0	1	0	0	0	1	0				1	0.00080831	0	0	0
0	1	0	0	1	0	0	0	1	1				1	0.000502572	0	0.000502572	0
0	1	0	0	1	0	0	1	0	0				1	0.00080831	0	0	0
0	1	0	0	1	0	0	1	0	1				1	0.000502572	0	0.000502572	0
0	1	0	0	1	0	0	1	1	0				0	0.000502572	0	0	0
0	1	0	0	1	0	0	1	1	1				0	0.000502572	0	0.000502572	0
0	1	0	0	1	0	1	0	0	0				1	0.00080831	0	0	0
0	1	0	0	1	0	1	0	0	1				1	0.000502572	0	0.000502572	0
0	1	0	0	1	0	1	0	1	0				0	0.000502572	0	0	0
0	1	0	0	1	0	1	0	1	1				0	0.000502572	0	0.000502572	0
0	1	0	0	1	0	1	1	0	0				0	0.000502572	0	0	0
0	1	0	0	1	0	1	1	0	1				0	0.000502572	0	0.000502572	0
0	1	0	0	1	0	1	1	1	0				-1	0.000502572	0	0	0
0	1	0	0	1	0	1	1	1	1				-1	0.00080831	0	0.00080831	0
0	1	0	0	1	1	0	0	0	0				1	0.00080831	0	0	0
0	1	0	0	1	1	0	0	0	1				1	0.000502572	0	0.000502572	0
0	1	0	0	1	1	0	0	1	0				0	0.000502572	0	0	0
0	1	0	0	1	1	0	0	1	1				0	0.000502572	0	0.000502572	0
0	1	0	0	1	1	0	1	0	0				0	0.000502572	0	0	0
0	1	0	0	1	1	0	1	0	1				0	0.000502572	0	0.000502572	0
0	1	0	0	1	1	0	1	1	0				-1	0.000502572	0	0	0
0	1	0	0	1	1	0	1	1	1				-1	0.00080831	0	0.00080831	0
0	1	0	0	1	1	1	0	0	0				0	0.000502572	0	0	0
0	1	0	0	1	1	1	0	0	1				0	0.000502572	0	0.000502572	0
0	1	0	0	1	1	1	0	1	0				-1	0.000502572	0	0	0
0	1	0	0	1	1	1	0	1	1				-1	0.00080831	0	0.00080831	0
0	1	0	0	1	1	1	1	0	0				-1	0.000502572	0	0	0
0	1	0	0	1	1	1	1	0	1				-1	0.00080831	0	0.00080831	0
0	1	0	0	1	1	1	1	1	0				-2	0.00080831	0	0	0
0	1	0	0	1	1	1	1	1	1				-2	0.00214179	0	0.00214179	0
0	1	0	1	0	0	0	0	0	0				2	0.00214179	0	0	0
0	1	0	1	0	0	0	0	0	1				2	0.00080831	0	0.00080831	0
0	1	0	1	0	0	0	0	1	0				1	0.00080831	0	0	0
0	1	0	1	0	0	0	0	1	1				1	0.000502572	0	0.000502572	0
0	1	0	1	0	0	0	1	0	0				1	0.00080831	0	0	0
0	1	0	1	0	0	0	1	0	1				1	0.000502572	0	0.000502572	0
0	1	0	1	0	0	0	1	1	0				0	0.000502572	0	0	0
0	1	0	1	0	0	0	1	1	1				0	0.000502572	0	0.000502572	0
0	1	0	1	0	0	1	0	0	0				1	0.00080831	0	0	0
0	1	0	1	0	0	1	0	0	1				1	0.000502572	0	0.000502572	0
0	1	0	1	0	0	1	0	1	0				0	0.000502572	0	0	0
0	1	0	1	0	0	1	0	1	1				0	0.000502572	0	0.000502572	0
0	1	0	1	0	0	1	1	0	0				0	0.000502572	0	0	0
0	1	0	1	0	0	1	1	0	1				0	0.000502572	0	0.000502572	0
0	1	0	1	0	0	1	1	1	0				-1	0.000502572	0	0	0
0	1	0	1	0	0	1	1	1	1				-1	0.00080831	0	0.00080831	0
0	1	0	1	0	1	0	0	0	0				1	0.00080831	0	0	0
0	1	0	1	0	1	0	0	0	1				1	0.000502572	0	0.000502572	0
0	1	0	1	0	1	0	0	1	0				0	0.000502572	0	0	0
0	1	0	1	0	1	0	0	1	1				0	0.000502572	0	0.000502572	0
0	1	0	1	0	1	0	1	0	0				0	0.000502572	0	0	0
0	1	0	1	0	1	0	1	0	1				0	0.000502572	0	0.000502572	0
0	1	0	1	0	1	0	1	1	0				-1	0.000502572	0	0	0
0	1	0	1	0	1	0	1	1	1				-1	0.00080831	0	0.00080831	0
0	1	0	1	0	1	1	0	0	0				0	0.000502572	0	0	0
0	1	0	1	0	1	1	0	0	1				0	0.000502572	0	0.000502572	0
0	1	0	1	0	1	1	0	1	0				-1	0.000502572	0	0	0
0	1	0	1	0	1	1	0	1	1				-1	0.00080831	0	0.00080831	0
0	1	0	1	0	1	1	1	0	0				-1	0.000502572	0	0	0
0	1	0	1	0	1	1	1	0	1				-1	0.00080831	0	0.00080831	0
0	1	0	1	0	1	1	1	1	0				-2	0.00080831	0	0	0
0	1	0	1	0	1	1	1	1	1				-2	0.00214179	0	0.00214179	0
0	1	0	1	1	0	0	0	0	0				3	0.00214179	0	0	0
0	1	0	1	1	0	0	0	0	1				3	0.00080831	0	0.00080831	0
0	1	0	1	1	0	0	0	1	0				2	0.00080831	0	0	0
0	1	0	1	1	0	0	0	1	1				2	0.000502572	0	0.000502572	0
0	1	0	1	1	0	0	1	0	0				2	0.00080831	0	0	0
0	1	0	1	1	0	0	1	0	1				2	0.000502572	0	0.000502572	0
0	1	0	1	1	0	0	1	1	0				1	0.000502572	0	0	0
0	1	0	1	1	0	0	1	1	1				1	0.000502572	0	0.000502572	0
0	1	0	1	1	0	1	0	0	0				2	0.00080831	0	0	0
0	1	0	1	1	0	1	0	0	1				2	0.000502572	0	0.000502572	0
0	1	0	1	1	0	1	0	1	0				1	0.000502572	0	0	0
0	1	0	1	1	0	1	0	1	1				1	0.000502572	0	0.000502572	0
0	1	0	1	1	0	1	1	0	0				1	0.000502572	0	0	0
0	1	0	1	1	0	1	1	0	1				1	0.000502572	0	0.000502572	0
0	1	0	1	1	0	1	1	1	0				0	0.000502572	0	0	0
0	1	0	1	1	0	1	1	1	1				0	0.00080831	0	0.00080831	0
0	1	0	1	1	1	0	0	0	0				2	0.00080831	0	0	0
0	1	0	1	1	1	0	0	0	1				2	0.000502572	0	0.000502572	0
0	1	0	1	1	1	0	0	1	0				1	0.000502572	0	0	0
0	1	0	1	1	1	0	0	1	1				1	0.000502572	0	0.000502572	0
0	1	0	1	1	1	0	1	0	0				1	0.000502572	0	0	0
0	1	0	1	1	1	0	1	0	1				1	0.000502572	0	0.000502572	0
0	1	0	1	1	1	0	1	1	0				0	0.000502572	0	0	0
0	1	0	1	1	1	0	1	1	1				0	0.00080831	0	0.00080831	0
0	1	0	1	1	1	1	0	0	0				1	0.000502572	0	0	0
0	1	0	1	1	1	1	0	0	1				1	0.000502572	0	0.000502572	0
0	1	0	1	1	1	1	0	1	0				0	0.000502572	0	0	0
0	1	0	1	1	1	1	0	1	1				0	0.00080831	0	0.00080831	0
0	1	0	1	1	1	1	1	0	0				0	0.000502572	0	0	0
0	1	0	1	1	1	1	1	0	1				0	0.00080831	0	0.00080831	0
0	1	0	1	1	1	1	1	1	0				-1	0.00080831	0	0	0
0	1	0	1	1	1	1	1	1	1				-1	0.00214179	0	0.00214179	0
0	1	1	0	0	0	0	0	0	0				2	0.00214179	0	0	0
0	1	1	0	0	0	0	0	0	1				2	0.00080831	0	0.00080831	0
0	1	1	0	0	0	0	0	1	0				1	0.00080831	0	0	0
0	1	1	0	0	0	0	0	1	1				1	0.000502572	0	0.000502572	0
0	1	1	0	0	0	0	1	0	0				1	0.00080831	0	0	0
0	1	1	0	0	0	0	1	0	1				1	0.000502572	0	0.000502572	0
0	1	1	0	0	0	0	1	1	0				0	0.000502572	0	0	0
0	1	1	0	0	0	0	1	1	1				0	0.000502572	0	0.000502572	0
0	1	1	0	0	0	1	0	0	0				1	0.00080831	0	0	0
0	1	1	0	0	0	1	0	0	1				1	0.000502572	0	0.000502572	0
0	1	1	0	0	0	1	0	1	0				0	0.000502572	0	0	0
0	1	1	0	0	0	1	0	1	1				0	0.000502572	0	0.000502572	0
0	1	1	0	0	0	1	1	0	0				0	0.000502572	0	0	0
0	1	1	0	0	0	1	1	0	1				0	0.000502572	0	0.000502572	0
0	1	1	0	0	0	1	1	1	0				-1	0.000502572	0	0	0
0	1	1	0	0	0	1	1	1	1				-1	0.00080831	0	0.00080831	0
0	1	1	0	0	1	0	0	0	0				1	0.00080831	0	0	0
0	1	1	0	0	1	0	0	0	1				1	0.000502572	0	0.000502572	0
0	1	1	0	0	1	0	0	1	0				0	0.000502572	0	0	0
0	1	1	0	0	1	0	0	1	1				0	0.000502572	0	0.000502572	0
0	1	1	0	0	1	0	1	0	0				0	0.000502572	0	0	0
0	1	1	0	0	1	0	1	0	1				0	0.000502572	0	0.000502572	0
0	1	1	0	0	1	0	1	1	0				-1	0.000502572	0	0	0
0	1	1	0	0	1	0	1	1	1				-1	0.00080831	0	0.00080831	0
0	1	1	0	0	1	1	0	0	0				0	0.000502572	0	0	0
0	1	1	0	0	1	1	0	0	1				0	0.000502572	0	0.000502572	0
0	1	1	0	0	1	1	0	1	0				-1	0.000502572	0	0	0
0	1	1	0	0	1	1	0	1	1				-1	0.00080831	0	0.00080831	0
0	1	1	0	0	1	1	1	0	0				-1	0.000502572	0	0	0
0	1	1	0	0	1	1	1	0	1				-1	0.00080831	0	0.00080831	0
0	1	1	0	0	1	1	1	1	0				-2	0.00080831	0	0	0
0	1	1	0	0	1	1	1	1	1				-2	0.00214179	0	0.00214179	0
0	1	1	0	1	0	0	0	0	0				3	0.00214179	0	0	0
0	1	1	0	1	0	0	0	0	1				3	0.00080831	0	0.00080831	0
0	1	1	0	1	0	0	0	1	0				2	0.00080831	0	0	0
0	1	1	0	1	0	0	0	1	1				2	0.000502572	0	0.000502572	0
0	1	1	0	1	0	0	1	0	0				2	0.00080831	0	0	0
0	1	1	0	1	0	0	1	0	1				2	0.000502572	0	0.000502572	0
0	1	1	0	1	0	0	1	1	0				1	0.000502572	0	0	0
0	1	1	0	1	0	0	1	1	1				1	0.000502572	0	0.000502572	0
0	1	1	0	1	0	1	0	0	0				2	0.00080831	0	0	0
0	1	1	0	1	0	1	0	0	1				2	0.000502572	0	0.000502572	0
0	1	1	0	1	0	1	0	1	0				1	0.000502572	0	0	0
0	1	1	0	1	0	1	0	1	1				1	0.000502572	0	0.000502572	0
0	1	1	0	1	0	1	1	0	0				1	0.000502572	0	0	0
0	1	1	0	1	0	1	1	0	1				1	0.000502572	0	0.000502572	0
0	1	1	0	1	0	1	1	1	0				0	0.000502572	0	0	0
0	1	1	0	1	0	1	1	1	1				0	0.00080831	0	0.00080831	0
0	1	1	0	1	1	0	0	0	0				2	0.00080831	0	0	0
0	1	1	0	1	1	0	0	0	1				2	0.000502572	0	0.000502572	0
0	1	1	0	1	1	0	0	1	0				1	0.000502572	0	0	0
0	1	1	0	1	1	0	0	1	1				1	0.000502572	0	0.000502572	0
0	1	1	0	1	1	0	1	0	0				1	0.000502572	0	0	0
0	1	1	0	1	1	0	1	0	1				1	0.000502572	0	0.000502572	0
0	1	1	0	1	1	0	1	1	0				0	0.000502572	0	0	0
0	1	1	0	1	1	0	1	1	1				0	0.00080831	0	0.00080831	0
0	1	1	0	1	1	1	0	0	0				1	0.000502572	0	0	0
0	1	1	0	1	1	1	0	0	1				1	0.000502572	0	0.000502572	0
0	1	1	0	1	1	1	0	1	0				0	0.000502572	0	0	0
0	1	1	0	1	1	1	0	1	1				0	0.00080831	0	0.00080831	0
0	1	1	0	1	1	1	1	0	0				0	0.000502572	0	0	0
0	1	1	0	1	1	1	1	0	1				0	0.00080831	0	0.00080831	0
0	1	1	0	1	1	1	1	1	0				-1	0.00080831	0	0	0
0	1	1	0	1	1	1	1	1	1				-1	0.00214179	0	0.00214179	0
0	1	1	1	0	0	0	0	0	0				3	0.00214179	0	0	0
0	1	1	1	0	0	0	0	0	1				3	0.00080831	0	0.00080831	0
0	1	1	1	0	0	0	0	1	0				2	0.00080831	0	0	0
0	1	1	1	0	0	0	0	1	1				2	0.000502572	0	0.000502572	0
0	1	1	1	0	0	0	1	0	0				2	0.00080831	0	0	0
0	1	1	1	0	0	0	1	0	1				2	0.000502572	0	0.000502572	0
0	1	1	1	0	0	0	1	1	0				1	0.000502572	0	0	0
0	1	1	1	0	0	0	1	1	1				1	0.000502572	0	0.000502572	0
0	1	1	1	0	0	1	0	0	0				2	0.00080831	0	0	0
0	1	1	1	0	0	1	0	0	1				2	0.000502572	0	0.000502572	0
0	1	1	1	0	0	1	0	1	0				1	0.000502572	0	0	0
0	1	1	1	0	0	1	0	1	1				1	0.000502572	0	0.000502572	0
0	1	1	1	0	0	1	1	0	0				1	0.000502572	0	0	0
0	1	1	1	0	0	1	1	0	1				1	0.000502572	0	0.000502572	0
0	1	1	1	0	0	1	1	1	0				0	0.000502572	0	0	0
0	1	1	1	0	0	1	1	1	1				0	0.00080831	0	0.00080831	0
0	1	1	1	0	1	0	0	0	0				2	0.00080831	0	0	0
0	1	1	1	0	1	0	0	0	1				2	0.000502572	0	0.000502572	0
0	1	1	1	0	1	0	0	1	0				1	0.000502572	0	0	0
0	1	1	1	0	1	0	0	1	1				1	0.000502572	0	0.000502572	0
0	1	1	1	0	1	0	1	0	0				1	0.000502572	0	0	0
0	1	1	1	0	1	0	1	0	1				1	0.000502572	0	0.000502572	0
0	1	1	1	0	1	0	1	1	0				0	0.000502572	0	0	0
0	1	1	1	0	1	0	1	1	1				0	0.00080831	0	0.00080831	0
0	1	1	1	0	1	1	0	0	0				1	0.000502572	0	0	0
0	1	1	1	0	1	1	0	0	1				1	0.000502572	0	0.000502572	0
0	1	1	1	0	1	1	0	1	0				0	0.000502572	0	0	0
0	1	1	1	0	1	1	0	1	1				0	0.00080831	0	0.00080831	0
0	1	1	1	0	1	1	1	0	0				0	0.000502572	0	0	0
0	1	1	1	0	1	1	1	0	1				0	0.00080831	0	0.00080831	0
0	1	1	1	0	1	1	1	1	0				-1	0.00080831	0	0	0
0	1	1	1	0	1	1	1	1	1				-1	0.00214179	0	0.00214179	0
0	1	1	1	1	0	0	0	0	0				4	0.00344474	0	0	0
0	1	1	1	1	0	0	0	0	1				4	0.00130004	0	0.00130004	0
0	1	1	1	1	0	0	0	1	0				3	0.00130004	0	0	0
0	1	1	1	1	0	0	0	1	1				3	0.00080831	0	0.00080831	0
0	1	1	1	1	0	0	1	0	0				3	0.00130004	0	0	0
0	1	1	1	1	0	0	1	0	1				3	0.00080831	0	0.00080831	0
0	1	1	1	1	0	0	1	1	0				2	0.00080831	0	0	0
0	1	1	1	1	0	0	1	1	1				2	0.00080831	0	0.00080831	0
0	1	1	1	1	0	1	0	0	0				3	0.00130004	0	0	0
0	1	1	1	1	0	1	0	0	1				3	0.00080831	0	0.00080831	0
0	1	1	1	1	0	1	0	1	0				2	0.00080831	0	0	0
0	1	1	1	1	0	1	0	1	1				2	0.00080831	0	0.00080831	0
0	1	1	1	1	0	1	1	0	0				2	0.00080831	0	0	0
0	1	1	1	1	0	1	1	0	1				2	0.00080831	0	0.00080831	0
0	1	1	1	1	0	1	1	1	0				1	0.00080831	0	0	0
0	1	1	1	1	0	1	1	1	1				1	0.00130004	0	0.00130004	0
0	1	1	1	1	1	0	0	0	0				3	0.00130004	0	0	0
0	1	1	1	1	1	0	0	0	1				3	0.00080831	0	0.00080831	0
0	1	1	1	1	1	0	0	1	0				2	0.00080831	0	0	0
0	1	1	1	1	1	0	0	1	1				2	0.00080831	0	0.00080831	0
0	1	1	1	1	1	0	1	0	0				2	0.00080831	0	0	0
0	1	1	1	1	1	0	1	0	1				2	0.00080831	0	0.00080831	0
0	1	1	1	1	1	0	1	1	0				1	0.00080831	0	0	0
0	1	1	1	1	1	0	1	1	1				1	0.00130004	0	0.00130004	0
0	1	1	1	1	1	1	0	0	0				2	0.00080831	0	0	0
0	1	1	1	1	1	1	0	0	1				2	0.00080831	0	0.00080831	0
0	1	1	1	1	1	1	0	1	0				1	0.00080831	0	0	0
0	1	1	1	1	1	1	0	1	1				1	0.00130004	0	0.00130004	0
0	1	1	1	1	1	1	1	0	0				1	0.00080831	0	0	0
0	1	1	1	1	1	1	1	0	1				1	0.00130004	0	0.00130004	0
0	1	1	1	1	1	1	1	1	0				0	0.00130004	0	0	0
0	1	1	1	1	1	1	1	1	1				0	0.00344474	0	0.00344474	0
1	0	0	0	0	0	0	0	0	0				0	0.00344474	0.00344474	0	0
1	0	0	0	0	0	0	0	0	1				0	0.00130004	0.00130004	0.00130004	0.00130004
1	0	0	0	0	0	0	0	1	0				-1	0.00130004	0.00130004	0	0
1	0	0	0	0	0	0	0	1	1				-1	0.00080831	0.00080831	0.00080831	0.00080831
1	0	0	0	0	0	0	1	0	0				-1	0.00130004	0.00130004	0	0
1	0	0	0	0	0	0	1	0	1				-1	0.00080831	0.00080831	0.00080831	0.00080831
1	0	0	0	0	0	0	1	1	0				-2	0.00080831	0.00080831	0	0
1	0	0	0	0	0	0	1	1	1				-2	0.00080831	0.00080831	0.00080831	0.00080831
1	0	0	0	0	0	1	0	0	0				-1	0.00130004	0.00130004	0	0
1	0	0	0	0	0	1	0	0	1				-1	0.00080831	0.00080831	0.00080831	0.00080831
1	0	0	0	0	0	1	0	1	0				-2	0.00080831	0.00080831	0	0
1	0	0	0	0	0	1	0	1	1				-2	0.00080831	0.00080831	0.00080831	0.00080831
1	0	0	0	0	0	1	1	0	0				-2	0.00080831	0.00080831	0	0
1	0	0	0	0	0	1	1	0	1				-2	0.00080831	0.00080831	0.00080831	0.00080831
1	0	0	0	0	0	1	1	1	0				-3	0.00080831	0.00080831	0	0
1	0	0	0	0	0	1	1	1	1				-3	0.00130004	0.00130004	0.00130004	0.00130004
1	0	0	0	0	1	0	0	0	0				-1	0.00130004	0.00130004	0	0
1	0	0	0	0	1	0	0	0	1				-1	0.00080831	0.00080831	0.00080831	0.00080831
1	0	0	0	0	1	0	0	1	0				-2	0.00080831	0.00080831	0	0
1	0	0	0	0	1	0	0	1	1				-2	0.00080831	0.00080831	0.00080831	0.00080831
1	0	0	0	0	1	0	1	0	0				-2	0.00080831	0.00080831	0	0
1	0	0	0	0	1	0	1	0	1				-2	0.00080831	0.00080831	0.00080831	0.00080831
1	0	0	0	0	1	0	1	1	0				-3	0.00080831	0.00080831	0	0
1	0	0	0	0	1	0	1	1	1				-3	0.00130004	0.00130004	0.00130004	0.00130004
1	0	0	0	0	1	1	0	0	0				-2	0.00080831	0.00080831	0	0
1	0	0	0	0	1	1	0	0	1				-2	0.00080831	0.00080831	0.00080831	0.00080831
1	0	0	0	0	1	1	0	1	0				-3	0.00080831	0.00080831	0	0
1	0	0	0	0	1	1	0	1	1				-3	0.00130004	0.00130004	0.00130004	0.00130004
1	0	0	0	0	1	1	1	0	0				-3	0.00080831	0.00080831	0	0
1	0	0	0	0	1	1	1	0	1				-3	0.00130004	0.00130004	0.00130004	0.00130004
1	0	0	0	0	1	1	1	1	0				-4	0.00130004	0.00130004	0	0
1	0	0	0	0	1	1	1	1	1				-4	0.00344474	0.00344474	0.00344474	0.00344474
1	0	0	0	1	0	0	0	0	0				1	0.00214179	0.00214179	0	0
1	0	0	0	1	0	0	0	0	1				1	0.00080831	0.00080831	0.00080831	0.00080831
1	0	0	0	1	0	0	0	1	0				0	0.00080831	0.00080831	0	0
1	0	0	0	1	0	0	0	1	1				0	0.000502572	0.000502572	0.000502572	0.000502572
1	0	0	0	1	0	0	1	0	0				0	0.00080831	0.00080831	0	0
1	0	0	0	1	0	0	1	0	1				0	0.000502572	0.000502572	0.000502572	0.000502572
1	0	0	0	1	0	0	1	1	0				-1	0.000502572	0.000502572	0	0
1	0	0	0	1	0	0	1	1	1				-1	0.000502572	0.000502572	0.000502572	0.000502572
1	0	0	0	1	0	1	0	0	0				0	0.00080831	0.00080831	0	0
1	0	0	0	1	0	1	0	0	1				0	0.000502572	0.000502572	0.000502572	0.000502572
1	0	0	0	1	0	1	0	1	0				-1	0.000502572	0.000502572	0	0
1	0	0	0	1	0	1	0	1	1				-1	0.000502572	0.000502572	0.000502572	0.000502572
1	0	0	0	1	0	1	1	0	0				-1	0.000502572	0.000502572	0	0
1	0	0	0	1	0	1	1	0	1				-1	0.000502572	0.000502572	0.000502572	0.000502572
1	0	0	0	1	0	1	1	1	0				-2	0.000502572	0.000502572	0	0
1	0	0	0	1	0	1	1	1	1				-2	0.00080831	0.00080831	0.00080831	0.00080831
1	0	0	0	1	1	0	0	0	0				0	0.00080831	0.00080831	0	0
1	0	0	0	1	1	0	0	0	1				0	0.000502572	0.000502572	0.000502572	0.000502572
1	0	0	0	1	1	0	0	1	0				-1	0.000502572	0.000502572	0	0
1	0	0	0	1	1	0	0	1	1				-1	0.000502572	0.000502572	0.000502572	0.000502572
1	0	0	0	1	1	0	1	0	0				-1	0.000502572	0.000502572	0	0
1	0	0	0	1	1	0	1	0	1				-1	0.000502572	0.000502572	0.000502572	0.000502572
1	0	0	0	1	1	0	1	1	0				-2	0.000502572	0.000502572	0	0
1	0	0	0	1	1	0	1	1	1				-2	0.00080831	0.00080831	0.00080831	0.00080831
1	0	0	0	1	1	1	0	0	0				-1	0.000502572	0.000502572	0	0
1	0	0	0	1	1	1	0	0	1				-1	0.000502572	0.000502572	0.000502572	0.000502572
1	0	0	0	1	1	1	0	1	0				-2	0.000502572	0.000502572	0	0
1	0	0	0	1	1	1	0	1	1				-2	0.00080831	0.00080831	0.00080831	0.00080831
1	0	0	0	1	1	1	1	0	0				-2	0.000502572	0.000502572	0	0
1	0	0	0	1	1	1	1	0	1				-2	0.00080831	0.00080831	0.00080831	0.00080831
1	0	0	0	1	1	1	1	1	0				-3	0.00080831	0.00080831	0	0
1	0	0	0	1	1	1	1	1	1				-3	0.00214179	0.00214179	0.00214179	0.00214179
1	0	0	1	0	0	0	0	0	0				1	0.00214179	0.00214179	0	0
1	0	0	1	0	0	0	0	0	1				1	0.00080831	0.00080831	0.00080831	0.00080831
1	0	0	1	0	0	0	0	1	0				0	0.00080831	0.00080831	0	0
1	0	0	1	0	0	0	0	1	1				0	0.000502572	0.000502572	0.000502572	0.000502572
1	0	0	1	0	0	0	1	0	0				0	0.00080831	0.00080831	0	0
1	0	0	1	0	0	0	1	0	1				0	0.000502572	0.000502572	0.000502572	0.000502572
1	0	0	1	0	0	0	1	1	0				-1	0.000502572	0.000502572	0	0
1	0	0	1	0	0	0	1	1	1				-1	0.000502572	0.000502572	0.000502572	0.000502572
1	0	0	1	0	0	1	0	0	0				0	0.00080831	0.00080831	0	0
1	0	0	1	0	0	1	0	0	1				0	0.000502572	0.000502572	0.000502572	0.000502572
1	0	0	1	0	0	1	0	1	0				-1	0.000502572	0.000502572	0	0
1	0	0	1	0	0	1	0	1	1				-1	0.000502572	0.000502572	0.000502572	0.000502572
1	0	0	1	0	0	1	1	0	0				-1	0.000502572	0.000502572	0	0
1	0	0	1	0	0	1	1	0	1				-1	0.000502572	0.000502572	0.000502572	0.000502572
1	0	0	1	0	0	1	1	1	0				-2	0.000502572	0.000502572	0	0
1	0	0	1	0	0	1	1	1	1				-2	0.00080831	0.00080831	0.00080831	0.00080831
1	0	0	1	0	1	0	0	0	0				0	0.00080831	0.00080831	0	0
1	0	0	1	0	1	0	0	0	1				0	0.000502572	0.000502572	0.000502572	0.000502572
1	0	0	1	0	1	0	0	1	0				-1	0.000502572	0.000502572	0	0
1	0	0	1	0	1	0	0	1	1				-1	0.000502572	0.000502572	0.000502572	0.000502572
1	0	0	1	0	1	0	1	0	0				-1	0.000502572	0.000502572	0	0
1	0	0	1	0	1	0	1	0	1				-1	0.000502572	0.000502572	0.000502572	0.000502572
1	0	0	1	0	1	0	1	1	0				-2	0.000502572	0.000502572	0	0
1	0	0	1	0	1	0	1	1	1				-2	0.00080831	0.00080831	0.00080831	0.00080831
1	0	0	1	0	1	1	0	0	0				-1	0.000502572	0.000502572	0	0
1	0	0	1	0	1	1	0	0	1				-1	0.000502572	0.000502572	0.000502572	0.000502572
1	0	0	1	0	1	1	0	1	0				-2	0.000502572	0.000502572	0	0
1	0	0	1	0	1	1	0	1	1				-2	0.00080831	0.00080831	0.00080831	0.00080831
1	0	0	1	0	1	1	1	0	0				-2	0.000502572	0.000502572	0	0
1	0	0	1	0	1	1	1	0	1				-2	0.00080831	0.00080831	0.00080831	0.00080831
1	0	0	1	0	1	1	1	1	0				-3	0.00080831	0.00080831	0	0
1	0	0	1	0	1	1	1	1	1				-3	0.00214179	0.00214179	0.00214179	0.00214179
1	0	0	1	1	0	0	0	0	0				2	0.00214179	0.00214179	0	0
1	0	0	1	1	0	0	0	0	1				2	0.00080831	0.00080831	0.00080831	0.00080831
1	0	0	1	1	0	0	0	1	0				1	0.00080831	0.00080831	0	0
1	0	0	1	1	0	0	0	1	1				1	0.000502572	0.000502572	0.000502572	0.000502572
1	0	0	1	1	0	0	1	0	0				1	0.00080831	0.00080831	0	0
1	0	0	1	1	0	0	1	0	1				1	0.000502572	0.000502572	0.000502572	0.000502572
1	0	0	1	1	0	0	1	1	0				0	0.000502572	0.000502572	0	0
1	0	0	1	1	0	0	1	1	1				0	0.000502572	0.000502572	0.000502572	0.000502572
1	0	0	1	1	0	1	0	0	0				1	0.00080831	0.00080831	0	0
1	0	0	1	1	0	1	0	0	1				1	0.000502572	0.000502572	0.000502572	0.000502572
1	0	0	1	1	0	1	0	1	0				0	0.000502572	0.000502572	0	0
1	0	0	1	1	0	1	0	1	1				0	0.000502572	0.000502572	0.000502572	0.000502572
1	0	0	1	1	0	1	1	0	0				0	0.000502572	0.000502572	0	0
1	0	0	1	1	0	1	1	0	1				0	0.000502572	0.000502572	0.000502572	0.000502572
1	0	0	1	1	0	1	1	1	0				-1	0.000502572	0.000502572	0	0
1	0	0	1	1	0	1	1	1	1				-1	0.00080831	0.00080831	0.00080831	0.00080831
1	0	0	1	1	1	0	0	0	0				1	0.00080831	0.00080831	0	0
1	0	0	1	1	1	0	0	0	1				1	0.000502572	0.000502572	0.000502572	0.000502572
1	0	0	1	1	1	0	0	1	0				0	0.000502572	0.000502572	0	0
1	0	0	1	1	1	0	0	1	1				0	0.000502572	0.000502572	0.000502572	0.000502572
1	0	0	1	1	1	0	1	0	0				0	0.000502572	0.000502572	0	0
1	0	0	1	1	1	0	1	0	1				0	0.000502572	0.000502572	0.000502572	0.000502572
1	0	0	1	1	1	0	1	1	0				-1	0.000502572	0.000502572	0	0
1	0	0	1	1	1	0	1	1	1				-1	0.00080831	0.00080831	0.00080831	0.00080831
1	0	0	1	1	1	1	0	0	0				0	0.000502572	0.000502572	0	0
1	0	0	1	1	1	1	0	0	1				0	0.000502572	0.000502572	0.000502572	0.000502572
1	0	0	1	1	1	1	0	1	0				-1	0.000502572	0.000502572	0	0
1	0	0	1	1	1	1	0	1	1				-1	0.00080831	0.00080831	0.00080831	0.00080831
1	0	0	1	1	1	1	1	0	0				-1	0.000502572	0.000502572	0	0
1	0	0	1	1	1	1	1	0	1				-1	0.00080831	0.00080831	0.00080831	0.00080831
1	0	0	1	1	1	1	1	1	0				-2	0.00080831	0.00080831	0	0
1	0	0	1	1	1	1	1	1	1				-2	0.00214179	0.00214179	0.00214179	0.00214179
1	0	1	0	0	0	0	0	0	0				1	0.00214179	0.00214179	0	0
1	0	1	0	0	0	0	0	0	1				1	0.00080831	0.00080831	0.00080831	0.00080831
1	0	1	0	0	0	0	0	1	0				0	0.00080831	0.00080831	0	0
1	0	1	0	0	0	0	0	1	1				0	0.000502572	0.000502572	0.000502572	0.000502572
1	0	1	0	0	0	0	1	0	0				0	0.00080831	0.00080831	0	0
1	0	1	0	0	0	0	1	0	1				0	0.000502572	0.000502572	0.000502572	0.000502572
1	0	1	0	0	0	0	1	1	0				-1	0.000502572	0.000502572	0	0
1	0	1	0	0	0	0	1	1	1				-1	0.000502572	0.000502572	0.000502572	0.000502572
1	0	1	0	0	0	1	0	0	0				0	0.00080831	0.00080831	0	0
1	0	1	0	0	0	1	0	0	1				0	0.000502572	0.000502572	0.000502572	0.000502572
1	0	1	0	0	0	1	0	1	0				-1	0.000502572	0.000502572	0	0
1	0	1	0	0	0	1	0	1	1				-1	0.000502572	0.000502572	0.000502572	0.000502572
1	0	1	0	0	0	1	1	0	0				-1	0.000502572	0.000502572	0	0
1	0	1	0	0	0	1	1	0	1				-1	0.000502572	0.000502572	0.000502572	0.000502572
1	0	1	0	0	0	1	1	1	0				-2	0.000502572	0.000502572	0	0
1	0	1	0	0	0	1	1	1	1				-2	0.00080831	0.00080831	0.00080831	0.00080831
1	0	1	0	0	1	0	0	0	0				0	0.00080831	0.00080831	0	0
1	0	1	0	0	1	0	0	0	1				0	0.000502572	0.000502572	0.000502572	0.000502572
1	0	1	0	0	1	0	0	1	0				-1	0.000502572	0.000502572	0	0
1	0	1	0	0	1	0	0	1	1				-1	0.000502572	0.000502572	0.000502572	0.000502572
1	0	1	0	0	1	0	1	0	0				-1	0.000502572	0.000502572	0	0
1	0	1	0	0	1	0	1	0	1				-1	0.000502572	0.000502572	0.000502572	0.000502572
1	0	1	0	0	1	0	1	1	0				-2	0.000502572	0.000502572	0	0
1	0	1	0	0	1	0	1	1	1				-2	0.00080831	0.00080831	0.00080831	0.00080831
1	0	1	0	0	1	1	0	0	0				-1	0.000502572	0.000502572	0	0
1	0	1	0	0	1	1	0	0	1				-1	0.000502572	0.000502572	0.000502572	0.000502572
1	0	1	0	0	1	1	0	1	0				-2	0.000502572	0.000502572	0	0
1	0	1	0	0	1	1	0	1	1				-2	0.00080831	0.00080831	0.00080831	0.00080831
1	0	1	0	0	1	1	1	0	0				-2	0.000502572	0.000502572	0	0
1	0	1	0	0	1	1	1	0	1				-2	0.00080831	0.00080831	0.00080831	0.00080831
1	0	1	0	0	1	1	1	1	0				-3	0.00080831	0.00080831	0	0
1	0	1	0	0	1	1	1	1	1				-3	0.00214179	0.00214179	0.00214179	0.00214179
1	0	1	0	1	0	0	0	0	0				2	0.00214179	0.00214179	0	0
1	0	1	0	1	0	0	0	0	1				2	0.00080831	0.00080831	0.00080831	0.00080831
1	0	1	0	1	0	0	0	1	0				1	0.00080831	0.00080831	0	0
1	0	1	0	1	0	0	0	1	1				1	0.000502572	0.000502572	0.000502572	0.000502572
1	0	1	0	1	0	0	1	0	0				1	0.00080831	0.00080831	0	0
1	0	1	0	1	0	0	1	0	1				1	0.000502572	0.000502572	0.000502572	0.000502572
1	0	1	0	1	0	0	1	1	0				0	0.000502572	0.000502572	0	0
1	0	1	0	1	0	0	1	1	1				0	0.000502572	0.000502572	0.000502572	0.000502572
1	0	1	0	1	0	1	0	0	0				1	0.00080831	0.00080831	0	0
1	0	1	0	1	0	1	0	0	1				1	0.000502572	0.000502572	0.000502572	0.000502572
1	0	1	0	1	0	1	0	1	0				0	0.000502572	0.000502572	0	0
1	0	1	0	1	0	1	0	1	1				0	0.000502572	0.000502572	0.000502572	0.000502572
1	0	1	0	1	0	1	1	0	0				0	0.000502572	0.000502572	0	0
1	0	1	0	1	0	1	1	0	1				0	0.000502572	0.000502572	0.000502572	0.000502572
1	0	1	0	1	0	1	1	1	0				-1	0.000502572	0.000502572	0	0
1	0	1	0	1	0	1	1	1	1				-1	0.00080831	0.00080831	0.00080831	0.00080831
1	0	1	0	1	1	0	0	0	0				1	0.00080831	0.00080831	0	0
1	0	1	0	1	1	0	0	0	1				1	0.000502572	0.000502572	0.000502572	0.000502572
1	0	1	0	1	1	0	0	1	0				0	0.000502572	0.000502572	0	0
1	0	1	0	1	1	0	0	1	1				0	0.000502572	0.000502572	0.000502572	0.000502572
1	0	1	0	1	1	0	1	0	0				0	0.000502572	0.000502572	0	0
1	0	1	0	1	1	0	1	0	1				0	0.000502572	0.000502572	0.000502572	0.000502572
1	0	1	0	1	1	0	1	1	0				-1	0.000502572	0.000502572	0	0
1	0	1	0	1	1	0	1	1	1				-1	0.00080831	0.00080831	0.00080831	0.00080831
1	0	1	0	1	1	1	0	0	0				0	0.000502572	0.000502572	0	0
1	0	1	0	1	1	1	0	0	1				0	0.000502572	0.000502572	0.000502572	0.000502572
1	0	1	0	1	1	1	0	1	0				-1	0.000502572	0.000502572	0	0
1	0	1	0	1	1	1	0	1	1				-1	0.00080831	0.00080831	0.00080831	0.00080831
1	0	1	0	1	1	1	1	0	0				-1	0.000502572	0.000502572	0	0
1	0	1	0	1	1	1	1	0	1				-1	0.00080831	0.00080831	0.00080831	0.00080831
1	0	1	0	1	1	1	1	1	0				-2	0.00080831	0.00080831	0	0
1	0	1	0	1	1	1	1	1	1				-2	0.00214179	0.00214179	0.00214179	0.00214179
1	0	1	1	0	0	0	0	0	0				2	0.00214179	0.00214179	0	0
1	0	1	1	0	0	0	0	0	1				2	0.00080831	0.00080831	0.00080831	0.00080831
1	0	1	1	0	0	0	0	1	0				1	0.00080831	0.00080831	0	0
1	0	1	1	0	0	0	0	1	1				1	0.000502572	0.000502572	0.000502572	0.000502572
1	0	1	1	0	0	0	1	0	0				1	0.00080831	0.00080831	0	0
1	0	1	1	0	0	0	1	0	1				1	0.000502572	0.000502572	0.000502572	0.000502572
1	0	1	1	0	0	0	1	1	0				0	0.000502572	0.000502572	0	0
1	0	1	1	0	0	0	1	1	1				0	0.000502572	0.000502572	0.000502572	0.000502572
1	0	1	1	0	0	1	0	0	0				1	0.00080831	0.00080831	0	0
1	0	1	1	0	0	1	0	0	1				1	0.000502572	0.000502572	0.000502572	0.000502572
1	0	1	1	0	0	1	0	1	0				0	0.000502572	0.000502572	0	0
1	0	1	1	0	0	1	0	1	1				0	0.000502572	0.000502572	0.000502572	0.000502572
1	0	1	1	0	0	1	1	0	0				0	0.000502572	0.000502572	0	0
1	0	1	1	0	0	1	1	0	1				0	0.000502572	0.000502572	0.000502572	0.000502572
1	0	1	1	0	0	1	1	1	0				-1	0.000502572	0.000502572	0	0
1	0	1	1	0	0	1	1	1	1				-1	0.00080831	0.00080831	0.00080831	0.00080831
1	0	1	1	0	1	0	0	0	0				1	0.00080831	0.00080831	0	0
1	0	1	1	0	1	0	0	0	1				1	0.000502572	0.000502572	0.000502572	0.000502572
1	0	1	1	0	1	0	0	1	0				0	0.000502572	0.000502572	0	0
1	0	1	1	0	1	0	0	1	1				0	0.000502572	0.000502572	0.000502572	0.000502572
1	0	1	1	0	1	0	1	0	0				0	0.000502572	0.000502572	0	0
1	0	1	1	0	1	0	1	0	1				0	0.000502572	0.000502572	0.000502572	0.000502572
1	0	1	1	0	1	0	1	1	0				-1	0.000502572	0.000502572	0	0
1	0	1	1	0	1	0	1	1	1				-1	0.00080831	0.00080831	0.00080831	0.00080831
1	0	1	1	0	1	1	0	0	0				0	0.000502572	0.000502572	0	0
1	0	1	1	0	1	1	0	0	1				0	0.000502572	0.000502572	0.000502572	0.000502572
1	0	1	1	0	1	1	0	1	0				-1	0.000502572	0.000502572	0	0
1	0	1	1	0	1	1	0	1	1				-1	0.00080831	0.00080831	0.00080831	0.00080831
1	0	1	1	0	1	1	1	0	0				-1	0.000502572	0.000502572	0	0
1	0	1	1	0	1	1	1	0	1				-1	0.00080831	0.00080831	0.00080831	0.00080831
1	0	1	1	0	1	1	1	1	0				-2	0.00080831	0.00080831	0	0
1	0	1	1	0	1	1	1	1	1				-2	0.00214179	0.00214179	0.00214179	0.00214179
1	0	1	1	1	0	0	0	0	0				3	0.00344474	0.00344474	0	0
1	0	1	1	1	0	0	0	0	1				3	0.00130004	0.00130004	0.00130004	0.00130004
1	0	1	1	1	0	0	0	1	0				2	0.00130004	0.00130004	0	0
1	0	1	1	1	0	0	0	1	1				2	0.00080831	0.00080831	0.00080831	0.00080831
1	0	1	1	1	0	0	1	0	0				2	0.00130004	0.00130004	0	0
1	0	1	1	1	0	0	1	0	1				2	0.00080831	0.00080831	0.00080831	0.00080831
1	0	1	1	1	0	0	1	1	0				1	0.00080831	0.00080831	0	0
1	0	1	1	1	0	0	1	1	1				1	0.00080831	0.00080831	0.00080831	0.00080831
1	0	1	1	1	0	1	0	0	0				2	0.00130004	0.00130004	0	0
1	0	1	1	1	0	1	0	0	1				2	0.00080831	0.00080831	0.00080831	0.00080831
1	0	1	1	1	0	1	0	1	0				1	0.00080831	0.00080831	0	0
1	0	1	1	1	0	1	0	1	1				1	0.00080831	0.00080831	0.00080831	0.00080831
1	0	1	1	1	0	1	1	0	0				1	0.00080831	0.00080831	0	0
1	0	1	1	1	0	1	1	0	1				1	0.00080831	0.00080831	0.00080831	0.00080831
1	0	1	1	1	0	1	1	1	0				0	0.00080831	0.00080831	0	0
1	0	1	1	1	0	1	1	1	1				0	0.00130004	0.00130004	0.00130004	0.00130004
1	0	1	1	1	1	0	0	0	0				2	0.00130004	0.00130004	0	0
1	0	1	1	1	1	0	0	0	1				2	0.00080831	0.00080831	0.00080831	0.00080831
1	0	1	1	1	1	0	0	1	0				1	0.00080831	0.00080831	0	0
1	0	1	1	1	1	0	0	1	1				1	0.00080831	0.00080831	0.00080831	0.00080831
1	0	1	1	1	1	0	1	0	0				1	0.00080831	0.00080831	0	0
1	0	1	1	1	1	0	1	0	1				1	0.00080831	0.00080831	0.00080831	0.00080831
1	0	1	1	1	1	0	1	1	0				0	0.00080831	0.00080831	0	0
1	0	1	1	1	1	0	1	1	1				0	0.00130004	0.00130004	0.00130004	0.00130004
1	0	1	1	1	1	1	0	0	0				1	0.00080831	0.00080831	0	0
1	0	1	1	1	1	1	0	0	1				1	0.00080831	0.00080831	0.00080831	0.00080831
1	0	1	1	1	1	1	0	1	0				0	0.00080831	0.00080831	0	0
1	0	1	1	1	1	1	0	1	1				0	0.00130004	0.00130004	0.00130004	0.00130004
1	0	1	1	1	1	1	1	0	0				0	0.00080831	0.00080831	0	0
1	0	1	1	1	1	1	1	0	1				0	0.00130004	0.00130004	0.00130004	0.00130004
1	0	1	1	1	1	1	1	1	0				-1	0.00130004	0.00130004	0	0
1	0	1	1	1	1	1	1	1	1				-1	0.00344474	0.00344474	0.00344474	0.00344474
1	1	0	0	0	0	0	0	0	0				1	0.00214179	0.00214179	0	0
1	1	0	0	0	0	0	0	0	1				1	0.00080831	0.00080831	0.00080831	0.00080831
1	1	0	0	0	0	0	0	1	0				0	0.00080831	0.00080831	0	0
1	1	0	0	0	0	0	0	1	1				0	0.000502572	0.000502572	0.000502572	0.000502572
1	1	0	0	0	0	0	1	0	0				0	0.00080831	0.00080831	0	0
1	1	0	0	0	0	0	1	0	1				0	0.000502572	0.000502572	0.000502572	0.000502572
1	1	0	0	0	0	0	1	1	0				-1	0.000502572	0.000502572	0	0
1	1	0	0	0	0	0	1	1	1				-1	0.000502572	0.000502572	0.000502572	0.000502572
1	1	0	0	0	0	1	0	0	0				0	0.00080831	0.00080831	0	0
1	1	0	0	0	0	1	0	0	1				0	0.000502572	0.000502572	0.000502572	0.000502572
1	1	0	0	0	0	1	0	1	0				-1	0.000502572	0.000502572	0	0
1	1	0	0	0	0	1	0	1	1				-1	0.000502572	0.000502572	0.000502572	0.000502572
1	1	0	0	0	0	1	1	0	0				-1	0.000502572	0.000502572	0	0
1	1	0	0	0	0	1	1	0	1				-1	0.000502572	0.000502572	0.000502572	0.000502572
1	1	0	0	0	0	1	1	1	0				-2	0.000502572	0.000502572	0	0
1	1	0	0	0	0	1	1	1	1				-2	0.00080831	0.00080831	0.00080831	0.00080831
1	1	0	0	0	1	0	0	0	0				0	0.00080831	0.00080831	0	0
1	1	0	0	0	1	0	0	0	1				0	0.000502572	0.000502572	0.000502572	0.000502572
1	1	0	0	0	1	0	0	1	0				-1	0.000502572	0.000502572	0	0
1	1	0	0	0	1	0	0	1	1				-1	0.000502572	0.000502572	0.000502572	0.000502572
1	1	0	0	0	1	0	1	0	0				-1	0.000502572	0.000502572	0	0
1	1	0	0	0	1	0	1	0	1				-1	0.000502572	0.000502572	0.000502572	0.000502572
1	1	0	0	0	1	0	1	1	0				-2	0.000502572	0.000502572	0	0
1	1	0	0	0	1	0	1	1	1				-2	0.00080831	0.00080831	0.00080831	0.00080831
1	1	0	0	0	1	1	0	0	0				-1	0.000502572	0.000502572	0	0
1	1	0	0	0	1	1	0	0	1				-1	0.000502572	0.000502572	0.000502572	0.000502572
1	1	0	0	0	1	1	0	1	0				-2	0.000502572	0.000502572	0	0
1	1	0	0	0	1	1	0	1	1				-2	0.00080831	0.00080831	0.00080831	0.00080831
1	1	0	0	0	1	1	1	0	0				-2	0.000502572	0.000502572	0	0
1	1	0	0	0	1	1	1	0	1				-2	0.00080831	0.00080831	0.00080831	0.00080831
1	1	0	0	0	1	1	1	1	0				-3	0.00080831	0.00080831	0	0
1	1	0	0	0	1	1	1	1	1				-3	0.00214179	0.00214179	0.00214179	0.00214179
1	1	0	0	1	0	0	0	0	0				2	0.00214179	0.00214179	0	0
1	1	0	0	1	0	0	0	0	1				2	0.00080831	0.00080831	0.00080831	0.00080831
1	1	0	0	1	0	0	0	1	0				1	0.00080831	0.00080831	0	0
1	1	0	0	1	0	0	0	1	1				1	0.000502572	0.000502572	0.000502572	0.000502572
1	1	0	0	1	0	0	1	0	0				1	0.00080831	0.00080831	0	0
1	1	0	0	1	0	0	1	0	1				1	0.000502572	0.000502572	0.000502572	0.000502572
1	1	0	0	1	0	0	1	1	0				0	0.000502572	0.000502572	0	0
1	1	0	0	1	0	0	1	1	1				0	0.000502572	0.000502572	0.000502572	0.000502572
1	1	0	0	1	0	1	0	0	0				1	0.00080831	0.00080831	0	0
1	1	0	0	1	0	1	0	0	1				1	0.000502572	0.000502572	0.000502572	0.000502572
1	1	0	0	1	0	1	0	1	0				0	0.000502572	0.000502572	0	0
1	1	0	0	1	0	1	0	1	1				0	0.000502572	0.000502572	0.000502572	0.000502572
1	1	0	0	1	0	1	1	0	0				0	0.000502572	0.000502572	0	0
1	1	0	0	1	0	1	1	0	1				0	0.000502572	0.000502572	0.000502572	0.000502572
1	1	0	0	1	0	1	1	1	0				-1	0.000502572	0.000502572	0	0
1	1	0	0	1	0	1	1	1	1				-1	0.00080831	0.00080831	0.00080831	0.00080831
1	1	0	0	1	1	0	0	0	0				1	0.00080831	0.00080831	0	0
1	1	0	0	1	1	0	0	0	1				1	0.000502572	0.000502572	0.000502572	0.000502572
1	1	0	0	1	1	0	0	1	0				0	0.000502572	0.000502572	0	0
1	1	0	0	1	1	0	0	1	1				0	0.000502572	0.000502572	0.000502572	0.000502572
1	1	0	0	1	1	0	1	0	0				0	0.000502572	0.000502572	0	0
1	1	0	0	1	1	0	1	0	1				0	0.000502572	0.000502572	0.000502572	0.000502572
1	1	0	0	1	1	0	1	1	0				-1	0.000502572	0.000502572	0	0
1	1	0	0	1	1	0	1	1	1				-1	0.00080831	0.00080831	0.00080831	0.00080831
1	1	0	0	1	1	1	0	0	0				0	0.000502572	0.000502572	0	0
1	1	0	0	1	1	1	0	0	1				0	0.000502572	0.000502572	0.000502572	0.000502572
1	1	0	0	1	1	1	0	1	0				-1	0.000502572	0.000502572	0	0
1	1	0	0	1	1	1	0	1	1				-1	0.00080831	0.00080831	0.00080831	0.00080831
1	1	0	0	1	1	1	1	0	0				-1	0.000502572	0.000502572	0	0
1	1	0	0	1	1	1	1	0	1				-1	0.00080831	0.00080831	0.00080831	0.00080831
1	1	0	0	1	1	1	1	1	0				-2	0.00080831	0.00080831	0	0
1	1	0	0	1	1	1	1	1	1				-2	0.00214179	0.00214179	0.00214179	0.00214179
1	1	0	1	0	0	0	0	0	0				2	0.00214179	0.00214179	0	0
1	1	0	1	0	0	0	0	0	1				2	0.00080831	0.00080831	0.00080831	0.00080831
1	1	0	1	0	0	0	0	1	0				1	0.00080831	0.00080831	0	0
1	1	0	1	0	0	0	0	1	1				1	0.000502572	0.000502572	0.000502572	0.000502572
1	1	0	1	0	0	0	1	0	0				1	0.00080831	0.00080831	0	0
1	1	0	1	0	0	0	1	0	1				1	0.000502572	0.000502572	0.000502572	0.000502572
1	1	0	1	0	0	0	1	1	0				0	0.000502572	0.000502572	0	0
1	1	0	1	0	0	0	1	1	1				0	0.000502572	0.000502572	0.000502572	0.000502572
1	1	0	1	0	0	1	0	0	0				1	0.00080831	0.00080831	0	0
1	1	0	1	0	0	1	0	0	1				1	0.000502572	0.000502572	0.000502572	0.000502572
1	1	0	1	0	0	1	0	1	0				0	0.000502572	0.000502572	0	0
1	1	0	1	0	0	1	0	1	1				0	0.000502572	0.000502572	0.000502572	0.000502572
1	1	0	1	0	0	1	1	0	0				0	0.000502572	0.000502572	0	0
1	1	0	1	0	0	1	1	0	1				0	0.000502572	0.000502572	0.000502572	0.000502572
1	1	0	1	0	0	1	1	1	0				-1	0.000502572	0.000502572	0	0
1	1	0	1	0	0	1	1	1	1				-1	0.00080831	0.00080831	0.00080831	0.00080831
1	1	0	1	0	1	0	0	0	0				1	0.00080831	0.00080831	0	0
1	1	0	1	0	1	0	0	0	1				1	0.000502572	0.000502572	0.000502572	0.000502572
1	1	0	1	0	1	0	0	1	0				0	0.000502572	0.000502572	0	0
1	1	0	1	0	1	0	0	1	1				0	0.000502572	0.000502572	0.000502572	0.000502572
1	1	0	1	0	1	0	1	0	0				0	0.000502572	0.000502572	0	0
1	1	0	1	0	1	0	1	0	1				0	0.000502572	0.000502572	0.000502572	0.000502572
1	1	0	1	0	1	0	1	1	0				-1	0.000502572	0.000502572	0	0
1	1	0	1	0	1	0	1	1	1				-1	0.00080831	0.00080831	0.00080831	0.00080831
1	1	0	1	0	1	1	0	0	0				0	0.000502572	0.000502572	0	0
1	1	0	1	0	1	1	0	0	1				0	0.000502572	0.000502572	0.000502572	0.000502572
1	1	0	1	0	1	1	0	1	0				-1	0.000502572	0.000502572	0	0
1	1	0	1	0	1	1	0	1	1				-1	0.00080831	0.00080831	0.00080831	0.00080831
1	1	0	1	0	1	1	1	0	0				-1	0.000502572	0.000502572	0	0
1	1	0	1	0	1	1	1	0	1				-1	0.00080831	0.00080831	0.00080831	0.00080831
1	1	0	1	0	1	1	1	1	0				-2	0.00080831	0.00080831	0	0
1	1	0	1	0	1	1	1	1	1				-2	0.00214179	0.00214179	0.00214179	0.00214179
1	1	0	1	1	0	0	0	0	0				3	0.00344474	0.00344474	0	0
1	1	0	1	1	0	0	0	0	1				3	0.00130004	0.00130004	0.00130004	0.00130004
1	1	0	1	1	0	0	0	1	0				2	0.00130004	0.00130004	0	0
1	1	0	1	1	0	0	0	1	1				2	0.00080831	0.00080831	0.00080831	0.00080831
1	1	0	1	1	0	0	1	0	0				2	0.00130004	0.00130004	0	0
1	1	0	1	1	0	0	1	0	1				2	0.00080831	0.00080831	0.00080831	0.00080831
1	1	0	1	1	0	0	1	1	0				1	0.00080831	0.00080831	0	0
1	1	0	1	1	0	0	1	1	1				1	0.00080831	0.00080831	0.00080831	0.00080831
1	1	0	1	1	0	1	0	0	0				2	0.00130004	0.00130004	0	0
1	1	0	1	1	0	1	0	0	1				2	0.00080831	0.00080831	0.00080831	0.00080831
1	1	0	1	1	0	1	0	1	0				1	0.00080831	0.00080831	0	0
1	1	0	1	1	0	1	0	1	1				1	0.00080831	0.00080831	0.00080831	0.00080831
1	1	0	1	1	0	1	1	0	0				1	0.00080831	0.00080831	0	0
1	1	0	1	1	0	1	1	0	1				1	0.00080831	0.00080831	0.00080831	0.00080831
1	1	0	1	1	0	1	1	1	0				0	0.00080831	0.00080831	0	0
1	1	0	1	1	0	1	1	1	1				0	0.00130004	0.00130004	0.00130004	0.00130004
1	1	0	1	1	1	0	0	0	0				2	0.00130004	0.00130004	0	0
1	1	0	1	1	1	0	0	0	1				2	0.00080831	0.00080831	0.00080831	0.00080831
1	1	0	1	1	1	0	0	1	0				1	0.00080831	0.00080831	0	0
1	1	0	1	1	1	0	0	1	1				1	0.00080831	0.00080831	0.00080831	0.00080831
1	1	0	1	1	1	0	1	0	0				1	0.00080831	0.00080831	0	0
1	1	0	1	1	1	0	1	0	1				1	0.00080831	0.00080831	0.00080831	0.00080831
1	1	0	1	1	1	0	1	1	0				0	0.00080831	0.00080831	0	0
1	1	0	1	1	1	0	1	1	1				0	0.00130004	0.00130004	0.00130004	0.00130004
1	1	0	1	1	1	1	0	0	0				1	0.00080831	0.00080831	0	0
1	1	0	1	1	1	1	0	0	1				1	0.00080831	0.00080831	0.00080831	0.00080831
1	1	0	1	1	1	1	0	1	0				0	0.00080831	0.00080831	0	0
1	1	0	1	1	1	1	0	1	1				0	0.00130004	0.00130004	0.00130004	0.00130004
1	1	0	1	1	1	1	1	0	0				0	0.00080831	0.00080831	0	0
1	1	0	1	1	1	1	1	0	1				0	0.00130004	0.00130004	0.00130004	0.00130004
1	1	0	1	1	1	1	1	1	0				-1	0.00130004	0.00130004	0	0
1	1	0	1	1	1	1	1	1	1				-1	0.00344474	0.00344474	0.00344474	0.00344474
1	1	1	0	0	0	0	0	0	0				2	0.00214179	0.00214179	0	0
1	1	1	0	0	0	0	0	0	1				2	0.00080831	0.00080831	0.00080831	0.00080831
1	1	1	0	0	0	0	0	1	0				1	0.00080831	0.00080831	0	0
1	1	1	0	0	0	0	0	1	1				1	0.000502572	0.000502572	0.000502572	0.000502572
1	1	1	0	0	0	0	1	0	0				1	0.00080831	0.00080831	0	0
1	1	1	0	0	0	0	1	0	1				1	0.000502572	0.000502572	0.000502572	0.000502572
1	1	1	0	0	0	0	1	1	0				0	0.000502572	0.000502572	0	0
1	1	1	0	0	0	0	1	1	1				0	0.000502572	0.000502572	0.000502572	0.000502572
1	1	1	0	0	0	1	0	0	0				1	0.00080831	0.00080831	0	0
1	1	1	0	0	0	1	0	0	1				1	0.000502572	0.000502572	0.000502572	0.000502572
1	1	1	0	0	0	1	0	1	0				0	0.000502572	0.000502572	0	0
1	1	1	0	0	0	1	0	1	1				0	0.000502572	0.000502572	0.000502572	0.000502572
1	1	1	0	0	0	1	1	0	0				0	0.000502572	0.000502572	0	0
1	1	1	0	0	0	1	1	0	1				0	0.000502572	0.000502572	0.000502572	0.000502572
1	1	1	0	0	0	1	1	1	0				-1	0.000502572	0.000502572	0	0
1	1	1	0	0	0	1	1	1	1				-1	0.00080831	0.00080831	0.00080831	0.00080831
1	1	1	0	0	1	0	0	0	0				1	0.00080831	0.00080831	0	0
1	1	1	0	0	1	0	0	0	1				1	0.000502572	0.000502572	0.000502572	0.000502572
1	1	1	0	0	1	0	0	1	0				0	0.000502572	0.000502572	0	0
1	1	1	0	0	1	0	0	1	1				0	0.000502572	0.000502572	0.000502572	0.000502572
1	1	1	0	0	1	0	1	0	0				0	0.000502572	0.000502572	0	0
1	1	1	0	0	1	0	1	0	1				0	0.000502572	0.000502572	0.000502572	0.000502572
1	1	1	0	0	1	0	1	1	0				-1	0.000502572	0.000502572	0	0
1	1	1	0	0	1	0	1	1	1				-1	0.00080831	0.00080831	0.00080831	0.00080831
1	1	1	0	0	1	1	0	0	0				0	0.000502572	0.000502572	0	0
1	1	1	0	0	1	1	0	0	1				0	0.000502572	0.000502572	0.000502572	0.000502572
1	1	1	0	0	1	1	0	1	0				-1	0.000502572	0.000502572	0	0
1	1	1	0	0	1	1	0	1	1				-1	0.00080831	0.00080831	0.00080831	0.00080831
1	1	1	0	0	1	1	1	0	0				-1	0.000502572	0.000502572	0	0
1	1	1	0	0	1	1	1	0	1				-1	0.00080831	0.00080831	0.00080831	0.00080831
1	1	1	0	0	1	1	1	1	0				-2	0.00080831	0.00080831	0	0
1	1	1	0	0	1	1	1	1	1				-2	0.00214179	0.00214179	0.00214179	0.00214179
1	1	1	0	1	0	0	0	0	0				3	0.00344474	0.00344474	0	0
1	1	1	0	1	0	0	0	0	1				3	0.00130004	0.00130004	0.00130004	0.00130004
1	1	1	0	1	0	0	0	1	0				2	0.00130004	0.00130004	0	0
1	1	1	0	1	0	0	0	1	1				2	0.00080831	0.00080831	0.00080831	0.00080831
1	1	1	0	1	0	0	1	0	0				2	0.00130004	0.00130004	0	0
1	1	1	0	1	0	0	1	0	1				2	0.00080831	0.00080831	0.00080831	0.00080831
1	1	1	0	1	0	0	1	1	0				1	0.00080831	0.00080831	0	0
1	1	1	0	1	0	0	1	1	1				1	0.00080831	0.00080831	0.00080831	0.00080831
1	1	1	0	1	0	1	0	0	0				2	0.00130004	0.00130004	0	0
1	1	1	0	1	0	1	0	0	1				2	0.00080831	0.00080831	0.00080831	0.00080831
1	1	1	0	1	0	1	0	1	0				1	0.00080831	0.00080831	0	0
1	1	1	0	1	0	1	0	1	1				1	0.00080831	0.00080831	0.00080831	0.00080831
1	1	1	0	1	0	1	1	0	0				1	0.00080831	0.00080831	0	0
1	1	1	0	1	0	1	1	0	1				1	0.00080831	0.00080831	0.00080831	0.00080831
1	1	1	0	1	0	1	1	1	0				0	0.00080831	0.00080831	0	0
1	1	1	0	1	0	1	1	1	1				0	0.00130004	0.00130004	0.00130004	0.00130004
1	1	1	0	1	1	0	0	0	0				2	0.00130004	0.00130004	0	0
1	1	1	0	1	1	0	0	0	1				2	0.00080831	0.00080831	0.00080831	0.00080831
1	1	1	0	1	1	0	0	1	0				1	0.00080831	0.00080831	0	0
1	1	1	0	1	1	0	0	1	1				1	0.00080831	0.00080831	0.00080831	0.00080831
1	1	1	0	1	1	0	1	0	0				1	0.00080831	0.00080831	0	0
1	1	1	0	1	1	0	1	0	1				1	0.00080831	0.00080831	0.00080831	0.00080831
1	1	1	0	1	1	0	1	1	0				0	0.00080831	0.00080831	0	0
1	1	1	0	1	1	0	1	1	1				0	0.00130004	0.00130004	0.00130004	0.00130004
1	1	1	0	1	1	1	0	0	0				1	0.00080831	0.00080831	0	0
1	1	1	0	1	1	1	0	0	1				1	0.00080831	0.00080831	0.00080831	0.00080831
1	1	1	0	1	1	1	0	1	0				0	0.00080831	0.00080831	0	0
1	1	1	0	1	1	1	0	1	1				0	0.00130004	0.00130004	0.00130004	0.00130004
1	1	1	0	1	1	1	1	0	0				0	0.00080831	0.00080831	0	0
1	1	1	0	1	1	1	1	0	1				0	0.00130004	0.00130004	0.00130004	0.00130004
1	1	1	0	1	1	1	1	1	0				-1	0.00130004	0.00130004	0	0
1	1	1	0	1	1	1	1	1	1				-1	0.00344474	0.00344474	0.00344474	0.00344474
1	1	1	1	0	0	0	0	0	0				3	0.00344474	0.00344474	0	0
1	1	1	1	0	0	0	0	0	1				3	0.00130004	0.00130004	0.00130004	0.00130004
1	1	1	1	0	0	0	0	1	0				2	0.00130004	0.00130004	0	0
1	1	1	1	0	0	0	0	1	1				2	0.00080831	0.00080831	0.00080831	0.00080831
1	1	1	1	0	0	0	1	0	0				2	0.00130004	0.00130004	0	0
1	1	1	1	0	0	0	1	0	1				2	0.00080831	0.00080831	0.00080831	0.00080831
1	1	1	1	0	0	0	1	1	0				1	0.00080831	0.00080831	0	0
1	1	1	1	0	0	0	1	1	1				1	0.00080831	0.00080831	0.00080831	0.00080831
1	1	1	1	0	0	1	0	0	0				2	0.00130004	0.00130004	0	0
1	1	1	1	0	0	1	0	0	1				2	0.00080831	0.00080831	0.00080831	0.00080831
1	1	1	1	0	0	1	0	1	0				1	0.00080831	0.00080831	0	0
1	1	1	1	0	0	1	0	1	1				1	0.00080831	0.00080831	0.00080831	0.00080831
1	1	1	1	0	0	1	1	0	0				1	0.00080831	0.00080831	0	0
1	1	1	1	0	0	1	1	0	1				1	0.00080831	0.00080831	0.00080831	0.00080831
1	1	1	1	0	0	1	1	1	0				0	0.00080831	0.00080831	0	0
1	1	1	1	0	0	1	1	1	1				0	0.00130004	0.00130004	0.00130004	0.00130004
1	1	1	1	0	1	0	0	0	0				2	0.00130004	0.00130004	0	0
1	1	1	1	0	1	0	0	0	1				2	0.00080831	0.00080831	0.00080831	0.00080831
1	1	1	1	0	1	0	0	1	0				1	0.00080831	0.00080831	0	0
1	1	1	1	0	1	0	0	1	1				1	0.00080831	0.00080831	0.00080831	0.00080831
1	1	1	1	0	1	0	1	0	0				1	0.00080831	0.00080831	0	0
1	1	1	1	0	1	0	1	0	1				1	0.00080831	0.00080831	0.00080831	0.00080831
1	1	1	1	0	1	0	1	1	0				0	0.00080831	0.00080831	0	0
1	1	1	1	0	1	0	1	1	1				0	0.00130004	0.00130004	0.00130004	0.00130004
1	1	1	1	0	1	1	0	0	0				1	0.00080831	0.00080831	0	0
1	1	1	1	0	1	1	0	0	1				1	0.00080831	0.00080831	0.00080831	0.00080831
1	1	1	1	0	1	1	0	1	0				0	0.00080831	0.00080831	0	0
1	1	1	1	0	1	1	0	1	1				0	0.00130004	0.00130004	0.00130004	0.00130004
1	1	1	1	0	1	1	1	0	0				0	0.00080831	0.00080831	0	0
1	1	1	1	0	1	1	1	0	1				0	0.00130004	0.00130004	0.00130004	0.00130004
1	1	1	1	0	1	1	1	1	0				-1	0.00130004	0.00130004	0	0
1	1	1	1	0	1	1	1	1	1				-1	0.00344474	0.00344474	0.00344474	0.00344474
1	1	1	1	1	0	0	0	0	0				4	0.00912755	0.00912755	0	0
1	1	1	1	1	0	0	0	0	1				4	0.00344474	0.00344474	0.00344474	0.00344474
1	1	1	1	1	0	0	0	1	0				3	0.00344474	0.00344474	0	0
1	1	1	1	1	0	0	0	1	1				3	0.00214179	0.00214179	0.00214179	0.00214179
1	1	1	1	1	0	0	1	0	0				3	0.00344474	0.00344474	0	0
1	1	1	1	1	0	0	1	0	1				3	0.00214179	0.00214179	0.00214179	0.00214179
1	1	1	1	1	0	0	1	1	0				2	0.00214179	0.00214179	0	0
1	1	1	1	1	0	0	1	1	1				2	0.00214179	0.00214179	0.00214179	0.00214179
1	1	1	1	1	0	1	0	0	0				3	0.00344474	0.00344474	0	0
1	1	1	1	1	0	1	0	0	1				3	0.00214179	0.00214179	0.00214179	0.00214179
1	1	1	1	1	0	1	0	1	0				2	0.00214179	0.00214179	0	0
1	1	1	1	1	0	1	0	1	1				2	0.00214179	0.00214179	0.00214179	0.00214179
1	1	1	1	1	0	1	1	0	0				2	0.00214179	0.00214179	0	0
1	1	1	1	1	0	1	1	0	1				2	0.00214179	0.00214179	0.00214179	0.00214179
1	1	1	1	1	0	1	1	1	0				1	0.00214179	0.00214179	0	0
1	1	1	1	1	0	1	1	1	1				1	0.00344474	0.00344474	0.00344474	0.00344474
1	1	1	1	1	1	0	0	0	0				3	0.00344474	0.00344474	0	0
1	1	1	1	1	1	0	0	0	1				3	0.00214179	0.00214179	0.00214179	0.00214179
1	1	1	1	1	1	0	0	1	0				2	0.00214179	0.00214179	0	0
1	1	1	1	1	1	0	0	1	1				2	0.00214179	0.00214179	0.00214179	0.00214179
1	1	1	1	1	1	0	1	0	0				2	0.00214179	0.00214179	0	0
1	1	1	1	1	1	0	1	0	1				2	0.00214179	0.00214179	0.00214179	0.00214179
1	1	1	1	1	1	0	1	1	0				1	0.00214179	0.00214179	0	0
1	1	1	1	1	1	0	1	1	1				1	0.00344474	0.00344474	0.00344474	0.00344474
1	1	1	1	1	1	1	0	0	0				2	0.00214179	0.00214179	0	0
1	1	1	1	1	1	1	0	0	1				2	0.00214179	0.00214179	0.00214179	0.00214179
1	1	1	1	1	1	1	0	1	0				1	0.00214179	0.00214179	0	0
1	1	1	1	1	1	1	0	1	1				1	0.00344474	0.00344474	0.00344474	0.00344474
1	1	1	1	1	1	1	1	0	0				1	0.00214179	0.00214179	0	0
1	1	1	1	1	1	1	1	0	1				1	0.00344474	0.00344474	0.00344474	0.00344474
1	1	1	1	1	1	1	1	1	0				0	0.00344474	0.00344474	0	0
1	1	1	1	1	1	1	1	1	1				0	0.00912755	0.00912755	0.00912755	0.00912755
