# Supplementary material for: A Test to Distinguish Monotone Homogeneity from Monotone Multifactor Models
Source: Psychometrika. 2023 Mar 18;88(2):387–412. doi: 10.1007/s11336-023-09905-w (PMC10188426; doi:10.1007/s11336-023-09905-w)
Supplement: Supplementary file 2 — (txt 2 KB) [file 11336_2023_9905_MOESM2_ESM.txt]

install.packages("dplyr")
install.packages("gmodels")
library(dplyr)
library(gmodels)

# nsubjects = number of subjects in the data
# trainproportion = the proportion of data that should be used as training sample (trainproportion = 
# d = data matrix of nsubjects; each column contains the data of one item.
# focal1 and focal2 are the numbers of the focal items
# ngroups = the number of groups that should be created (ngroups = 10 recommended)

CARP_test <-function(nsubjects,trainproportion, focal1,focal2,d,ngroup) {

  ntrain = as.integer(trainproportion*nsubjects)

  d<-as.data.frame(d)
  names(d)[focal1]<-"y1"
  names(d)[focal2]<-"y2"

  if (ntrain<=1) {
    dtrain<-d
    dtest<-d
  } else {
    dtrain<-d[1:ntrain,]
    dtest<-d[(ntrain+1):nsubjects,]
  }
  mod1 <-glm(y1 ~ .,data = dtrain[-focal2], family = "gaussian")
  mod2 <-glm(y2 ~ .,data = dtrain[-focal1], family = "gaussian")

  pred1<- predict(mod1, newdata = dtest[-focal2], type = "response")
  pred2<- predict(mod2, newdata = dtest[-focal1], type = "response")
  predS <-pred1+pred2

  group<-create_percentage_groups(predS,ngroup)
  y<- dtest[,c(focal1,focal2)]
  z<-z_anyscore_table(nsubjects-ntrain,y,1,2,ngroup, group)
  
  pval<-pnorm(z)

  return(list(z,pval))

}

create_percentage_groups<-function(x,ngroups){
  px<-ecdf(x)
  y<-ceiling(ngroups*px(x))
  y[y[]>ngroups]<-ngroups
  y[y[]<1]<-1
  return(y)
}

z_anyscore_table <-function(nsubjects,itemdata,focal1,focal2,ngroup, group){
  rtabel <- rep(0,4*ngroup)
  dim(rtabel)<-c(2,2,ngroup)

  for (i in 1:nsubjects) {
    rest <- group[i]
    rtabel[itemdata[i,focal1]+1,itemdata[i,focal2]+1,rest]<- rtabel[itemdata[i,focal1]+1,itemdata[i,focal2]+1,rest]+1
  }
  ep<-0
  vp<-0
  for (k in 0:ngroup){
    nppk<-sum(rtabel[,,k])
    if (nppk>0){
      ep<-ep+sum(rtabel[2,,k])*sum(rtabel[,2,k])/nppk
      if (nppk>1){
        vp<-vp+sum(rtabel[2,,k])*sum(rtabel[,2,k])*sum(rtabel[1,,k])*sum(rtabel[,1,k])/(nppk*nppk*(nppk-1))
      }
    }
  }

  z<-0
  if (vp>0){
    z<-(sum(rtabel[2,2,])-ep+0.5)/sqrt(vp)}
  return(z)
}
